# Supplementary material for: Comparative Evaluation of Machine Learning Models and Conventional Formulas for LDL Cholesterol Estimation
Source: Diagnostics (Basel). 2026 Jun 29;16(13):2031. doi: 10.3390/diagnostics16132031 (PMC13359852; doi:10.3390/diagnostics16132031)
Supplement: Supplementary file 1 [file diagnostics-16-02031-s001.zip]

Archive with 1 entries (1 files):
- diagnostics-4332254-supplementary.pdf
